# Supplementary material for: Delayed Sowing Reduced Verticillium Wilt by Altering Soil Temperature and Humidity to Enhance Beneficial Rhizosphere Bacteria of Sunflower
Source: Microorganisms. 2024 Nov 25;12(12):2416. doi: 10.3390/microorganisms12122416 (PMC11676687; doi:10.3390/microorganisms12122416)
Supplement: Supplementary file 1 [file microorganisms-12-02416-s001.zip]

Archive with 1 entries (1 files):
- microorganisms-3276341-supplementary.xlsx
