# Supplementary material for: Delayed Sowing Reduced Verticillium Wilt by Altering Soil Temperature and Humidity to Enhance Beneficial Rhizosphere Bacteria of Sunflower
Source: Microorganisms. 2024 Nov 25;12(12):2416. doi: 10.3390/microorganisms12122416 (PMC11676687; doi:10.3390/microorganisms12122416)
Supplement: Supplementary file 1 [file microorganisms-12-02416-s001.zip › microorganisms-3276341-supplementary.xlsx]

## Sheet: Supplementary Data S1
	Media used for bacteria isolation
	Medium	Compound	Amount (g/L)	Usage of medium during isolation
	Tap Water Yeast Extract Medium	Yest extract	0.25 g	Isolation of bacteria
		K2HPO4	0.5 g
		(Agar)	18 g
		Tap water to 1L
	Tryptone Yeast extract Glucose Medium	Trytone	1 g	Isolation of bacteria
	(TYG Medium)	Yeast extract	1 g
		D-glucose	0.5 g
		KCl	6.34 g
		NaCl	1.2 g
		MgSO4 ∙ 7H2O	0.25 g
		K2HPO4	0.13 g
		CaCl2 ∙ 2H2O	0.22 g
		K2SO4	0.17 g
		Na2SO4	2.4 g
		NaHCO3	0.5 g
		Na2CO3	0.09 g
		Fe EDTA	0.07 g
		(Agar)	20 g
		pH: 7.0
	Trypic Soy Agar Medium (TSA Medium)	Casein (pancreatic digest)	17 g	Isolation of bacteria
		Soya peptone (papaic digest)	3 g
		NaCl	5 g
		K2HPO4	2.5 g
		Dextrose	2.5 g
		(Agar)	20 g
	LB Medium	Tryptone	10 g	Isolation of bacteria
		Yeast extract	5 g
		NaCl	10 g
		(Agar)	20 g
	Beef extract peptone medium	Beef extract	3 g	Isolation of bacteria
		Trytone	10 g
		NaCl	5 g
		(Agar)	20 g

## Sheet: Supplementary Data S2
	Species of antagonistic strains	Number of isolated			Culture Media	Number of isolated total bacterial strains
		S1(May 1st)	S5(Jun 10th)			Soil of sowing date S1(May 1st)	Soil of sowing date S5(Jun 10th)
	Bacillus safensis	19	11
	Bacillus thuringiensis	38	92		TSA	1157	1248
	Bacillus wiedmanni	52	35		TWYE	1920	1824
	Bacillus atrophaeus	33	59		TYG	1218	1145
	Bacillus velezensis	24	32		LB	1536	1632
	Paenibacillus polymyxa	0	3		NA	1666	1728
	Brevibacillus laterosporus	16	0		Total	7497	7577
	Pseudomonas_brassicacearum	26	82
	Bacillus mobilis	28	21
	Bacillus simplex	47	29		Culture Media	Number of isolated antagonistic bacteria
	Bacillus subtilis	95	94			Soil of sowing date S1(May 1st)	Soil of sowing date S5(Jun 10th)
	Bacillaceae bacterium	31	79
	Bacillus mojavensis	0	6		TSA	85	128
	Bacillus cereus	17	47		TWYE	118	107
	Xanthomonas asonopodis	69	12		TYG	62	85
	Pseudomonas corrugata	32	8		LB	117	104
	total	527	610		NA	145	186
					Total	527	610
	610 antagonistic bacteria belonging to 6 genera and 16 species were isolated from the rhizosphere soil species of the fifth sowing date(S5(Jun 10th))
	Species of antagonistic strains	The V4 region of the 16S rRNA gene was amplified using the forward primer 505F and reverse primer 806R
	Bacillus safensis	GACGGCGTGCTATAATGCAGTCGAGCGGACAGAAGGGAGCTTGCTCCCGGATGTTAGCGGCGGACGGGTGAGTAACACGTGGGTAACCTGCCTGTAAGACTGGGATAACTCCGGGAAACCGGAGCTAATACCGGATAGTTCCTTGAACCGCATGGTTCAAGGATGAAAGACGGTTTCGGCTGTCACTTACAGATGGACCCGCGGCGCATTAGCTAGTTGGTGGGGTAATGGCTCACCAAGGCGACGATGCGTAGCCGACCTGAGAGGGTGATCGGCCACACTGGGACTGAGACACGGCCCAGACTCCTACGGGAGGCAGCAGTAGGGAATCTTCCGCAATGGACGAAAGTCTGACGGAGCAACGCCGCGTGAGTGATGAAGGTTTTCGGATCGTAAAGC…
	Bacillus thuringiensis	GTGGGGGGTGCTATACTGCAGTCGAGCGAATGGATTGAGAGCTTGCTCTCAAGAAGTTAGCGGCGGACGGGTGAGTAACACGTGGGTAACCTGCCCATAAGACTGGGATAACTCCGGGAAACCGGGGCTAATACCGGATAACATTTTGAACTGCATGGTTCGAAATTGAAAGGCGGCTTCGGCTGTCACTTATGGATGGACCCGCGTCGCATTAGCTAGTTGGTGAGGTAACGGCTCACCAAGGCAACGATGCGTAGCCGACCTGAGAGGGTGATCGGCCACACTGGGACTGAGACACGGCCCAGACTCCTACGGGAGGCAGCAGTAGGGAATCTTCCGCAATGGACGAAAGTCTGACGGAGCAACGCCGCGTGAGTGATGAAGGCTTTCGGGTCGTAA…
	Bacillus wiedmanni	CATCTTCTTGTCCCACCTTAGGCGGCTGGCTCCAAAAAGGTTACCCCACCGACTTCGGGTGTTACAAACTCTCGTGGTGTGACGGGCGGTGTGTACAAGGCCCGGGAACGTATTCACCGCGGCATGCTGATCCGCGATTACTAGCGATTCCAGCTTCATGTAGGCGAGTTGCAGCCTACAATCCGAACTGAGAACGGTTTTATGAGATTAGCTCCACCTCGCGGTCTTGCAGCTCTTTGTACCGTCCATTGTAGCACGTGTGTAGCCCAGGTCATAAGGGGCATGATGATTTGACGTCATCCCCACCTTCCTCCGGTTTGTCACCGGCAGTCACCTTAGAGTGCCCAACTTAATGATGGCAACTAAGATCAAGGGTTGCGCTCGTTGCGGGACTTAACC…
	Bacillus atrophaeus	CGATGCCCTTACGGCGGCTGGCTCCATAAAGGTTACCTCACCGACTTCGGGTGTTACAAACTCTCGTGGTGTGACGGGCGGTGTGTACAAGGCCCGGGAACGTATTCACCGCGGCATGCTGATCCGCGATTACTAGCGATTCCAGCTTCACGCAGTCGAGTTGCAGACTGCGATCCGAACTGAGAACAGATTTGTGGGATTGGCTTAACCTCGCGGTCTCGCTGCCCTTTGTTCTGTCCATTGTAGCACGTGTGTAGCCCAGGTCATAAGGGGCATGATGATTTGACGTCATCCCCACCTTCCTCCGGTTTGTCACCGGCAGTCACCTTAGAGTGCCCAACTGAATGCTGGCAACTAAGATCAAGGGTTGCGCTCGTTGCGGGACTTAACCCAACATCT…
	Bacillus velezensis	TCTCTGTCACCTTCGGCGGCTGGCTCCATAAAGGTTACCTCACCGACTTCGGGTGTTACAAACTCTCGTGGTGTGACGGGCGGTGTGTACAAGGCCCGGGAACGTATTCACCGCGGCATGCTGATCCGCGATTACTAGCGATTCCAGCTTCACGCAGTCGAGTTGCAGACTGCGATCCGAACTGAGAACAGATTTGTGGGATTGGCTTAACCTCGCGGTTTCGCTGCCCTTTGTTCTGTCCATTGTAGCACGTGTGTAGCCCAGGTCATAAGGGGCATGATGATTTGACGTCATCCCCACCTTCCTCCGGTTTGTCACCGGCAGTCACCTTAGAGTGCCCAACTGAATGCTGGCAACTAAGATCAAGGGTTGCGCTCGTTGCGGGACTTAACCCAACAT…
	Paenibacillus polymyxa	AATCAACCAAACCTTCGGCGGCTGGCTCCCTTGCGGGTTACCCCACCGACTTCGGGTGTTGTAAACTCTCGTGGTGTGACGGGCGGTGTGTACAAGACCCGGGAACGTATTCACCGCGGCATGCTGATCCGCGATTACTAGCAATTCCGACTTCATGTAGGCGAGTTGCAGCCTACAATCCGAACTGAGACCGGCTTTTCTAGGATTGGCTCCACCTCGCGATTTCGCTTCCCGTTGTACCGGCCATTGTAGTACGTGTGTAGCCCAGGTCATAAGGGGCATGATGATTTGACGTCATCCCCACCTTCCTCCGGTTTGTCACCGGCAGTCTGCTTAGAGTGCCCAGCTTGACCTGCTGGCAACTAAGCATAAGGGTTGCGCTCGTTGCGGGACTTAACC…
	Brevibacillus laterosporus	CCCTCTGTGACCTTAGGCGGCTGGCTCCAAAAAGGTTACCCCACCGACTTCGGGTGTTACAAACTCTCGTGGTGTGACGGGCGGTGTGTACAAGGCCCGGGAACGTATTCACCGCGGCATGCTGATCCGCGATTACTAGCGATTCCAGCTTCATGTAGGCGAGTTGCAGCCTACAATCCGAACTGAGAACGGTTTTATGAGATTAGCTCCACCTCGCGGTCTTGCAGCTCTTTGTACCGTCCATTGTAGCACGTGTGTAGCCCAGGTCATAAGGGGCATGATGATTTGACGTCATCCCCACCTTCCTCCGGTTTGTCACCGGCAGTCACCTTAGAGTGCCCAACTTAATGATGGCAACTAAGATCAAGGGTTGCGCTCGTTGCGGGACTTAACCCAACA…
	Pseudomonas_brassicacearum	CCCATCGGCAGCTCCACCTTCGACAGCTCCCTCCCACAAGGGGTTAGGCCACCGGCTTCGGGAGTTACCAACTTTCGTGACTTGACGGGCGGTGTGTACAAGGCCCGGGAACGTATTCACCGCAGCGTTGCTGATCTGCGATTACTAGCGACTCCGACTTCATGGGGTCGAGTTGCAGACCCCAATCCGAACTGAGACCGGCTTTTTGGGATTACCTCCACCTCACAGTATCGCAACCCTTTGTACCGGTCATTGTAGCATGCGTGAAGCCCAAGACATAAGGGGCATGATGATTTGACGTCGCCCCCACCTTCCTCCGAGTTGACCCCGGCAGTCTCCTATGAGTCCCCGCCATCACGAGCTGGCAACATAGAACGAGGGTTGCGCTCGTTGCGGGAC…
	Bacillus mobilis	CCATTTTCTGTCCACCTTAGGCGGCTGGCTCCATAAAGGTTACCCCACCGACTTCGGGTGTTACAAACTCTCGTGGTGTGACGGGCGGTGTGTACAAGGCCCGGGAACGTATTCACCGCGGCATGCTGATCCGCGATTACTAGCGATTCCAGCTTCATGTAGGCGAGTTGCAGCCTACAATCCGAACTGAGAACGGTTTTATGAGATTAGCTCCACCTCGCGGTCTTGCAGCTCTTTGTACCGTCCATTGTAGCACGTGTGTAGCCCAGGTCATAAGGGGCATGATGATTTGACGTCATCCCCACCTTCCTCCGGTTTGTCACCGGCAGTCACCTTAGAGTGCCCAACTTAATGATGGCAACTAAGATCAAGGGTTGCGCTCGTTGCGGGACTTAACCC…
	Bacillus simplex	TTCTTCTTGTGACCTTAGGCGGCTGGCTCCATGAAGGTTACCTCACCGACTTCGGGTGTTACAAACTCTCGTGGTGTGACGGGCGGTGTGTACAAGGCCCGGGAACGTATTCACCGCGGCATGCTGATCCGCGATTACTAGCGATTCCGGCTTCATGCAGGCGAGTTGCAGCCTGCAATCCGAACTGAGAATGGCTTTATGGGATTCGCTTACCTTCGCAGGTTTGCAGCCCTTTGTACCATCCATTGTAGCACGTGTGTAGCCCAGGTCATAAGGGGCATGATGATTTGACGTCATCCCCACCTTCCTCCGGTTTGTCACCGGCAGTCACCTTAGAGTGCCCAACTGAATGCTGGCAACTAAGATCAAGGGTTGCGCTCGTTGCGGGACTTAACCCAA…
	Bacillus subtilis	TATTCTCTGTTCACCTTAGGCGGCTGGCTCCAAAAAGGTTACCCCACCGACTTCGGGTGTTACAAACTCTCGTGGTGTGACGGGCGGTGTGTACAAGGCCCGGGAACGTATTCACCGCGGCATGCTGATCCGCGATTACTAGCGATTCCAGCTTCATGTAGGCGAGTTGCAGCCTACAATCCGAACTGAGAACGGTTTTATGAGATTAGCTCCACCTCGCGGTCTTGCAGCTCTTTGTACCGTCCATTGTAGCACGTGTGTAGCCCAGGTCATAAGGGGCATGATGATTTGACGTCATCCCCACCTTCCTCCGGTTTGTCACCGGCAGTCACCTTAGAGTGCCCAACTTAATGATGGCAACTAAGATCAAGGGTTGCGCTCGTTGCGGGACTTAACCCA…
	Bacillaceae bacterium	TTTCTTGTTCCACCTTCGGCGGCTGGCTCCTAAAAGGTTACCTCACCGACTTCGGGTGTTACAAACTCTCGTGGTGTGACGGGCGGTGTGTACAAGGCCCGGGAACGTATTCACCGCGGCATGCTGATCCGCGATTACTAGCGATTCCAGCTTCACGCAGTCGAGTTGCAGACTGCGATCCGAACTGAGAACAGATTTGTGGGATTGGCTTAACCTCGCGGTTTCGCTGCCCTTTGTTCTGTCCATTGTAGCACGTGTGTAGCCCAGGTCATAAGGGGCATGATGATTTGACGTCATCCCCACCTTCCTCCGGTTTGTCACCGGCAGTCACCTTAGAGTGCCCAACTGAATGCTGGCAACTAAGATCAAGGGTTGCGCTCGTTGCGGGACTTAACCCAA…
	Bacillus mojavensis	CTTTCTTGTCACCTTAGGCGGCTGGCTCCAAAAGGTTACCCCACCGACTTCGGGTGTTACAAACTCTCGTGGTGTGACGGGCGGTGTGTACAAGGCCCGGGAACGTATTCACCGCGGCATGCTGATCCGCGATTACTAGCGATTCCAGCTTCATGTAGGCGAGTTGCAGCCTACAATCCGAACTGAGAACGGTTTTATGAGATTAGCTCCACCTCGCGGTCTTGCAGCTCTTTGTACCGTCCATTGTAGCACGTGTGTAGCCCAGGTCATAAGGGGCATGATGATTTGACGTCATCCCCACCTTCCTCCGGTTTGTCACCGGCAGTCACCTTAGAGTGCCCAACTTAATGATGGCAACTAAGATCAAGGGTTGCGCTCGTTGCGGGACTTAACCCAACA…
	Bacillus cereus	CCTTCTTCTGTTACCTTAGGCGGCTGGCTCCAAAAAGGTTACCCCACCGACTTCGGGTGTTACAAACTCTCGTGGTGTGACGGGCGGTGTGTACAAGGCCCGGGAACGTATTCACCGCGGCATGCTGATCCGCGATTACTAGCGATTCCAGCTTCATGTAGGCGAGTTGCAGCCTACAATCCGAACTGAGAACGGTTTTATGAGATTAGCTCCACCTCGCGGTCTTGCAGCTCTTTGTACCGTCCATTGTAGCACGTGTGTAGCCCAGGTCATAAGGGGCATGATGATTTGACGTCATCCCCACCTTCCTCCGGTTTGTCACCGGCAGTCACCTTAGAGTGCCCAACTTAATGATGGCAACTAAGATCAAGGGTTGCGCTCGTTGCGGGACTTAACCCA…
	Xanthomonas asonopodis	CGGGACACCGTGGCAAGCGCCCTCCCGAAGGTTAAGCTACCTGCTTCTGGTGCAACAAACTCCCATGGTGTGACGGGCGGTGTGTACAAGGCCCGGGAACGTATTCACCGCAGCAATGCTGATCTGCGATTACTAGCGATTCCGACTTCATGGAGTCGAGTTGCAGACTCCAATCCGGACTGAGATCAGGTTTCTGGGATTGGCTTACTCTCGCGAGCTTGCAGCCCTCTGTCCTGACCATTGTAGTACGTGTGTAGCCCTGGTCGTAAGGGCCATGATGACTTGACGTCATCCCCACCTTCCTCCGGTTTGTCACCGGCGGTCTCCTTAGAGTTCCCACCATTACGTGCTGGCAACTAAGGACAAGGGTTGCGCTCGTTGCGGGACTTAACCCAACAT…
	Pseudomonas corrugata	CTGAATCACCGTGGTACCGTCCCCCCGAAGGTTAGACTAGCTACTTCTGGTGCAACCCACTCCCATGGTGTGACGGGCGGTGTGTACAAGGCCCGGGAACGTATTCACCGCGACATTCTGATTCGCGATTACTAGCGATTCCGACTTCACGCAGTCGAGTTGCAGACTGCGATCCGGACTACGATCGGTTTTGTGGGATTAGCTCCACCTCGCGGCTTGGCAACCCTCTGTACCGACCATTGTAGCACGTGTGTAGCCCAGGCCGTAAGGGCCATGATGACTTGACGTCATCCCCACCTTCCTCCGGTTTGTCACCGGCAGTCTCCTTAGAGTGCCCACCATGACGTGCTGGTAACTAAGGACAAGGGTTGCGCTCGTTACGGGACTTAACCCAACATC…
